# Supplementary material for: Replication Characteristics of African Swine Fever Virus (ASFV) Genotype I E70 and ASFV Genotype II Belgium 2018/1 in Perivenous Macrophages Using Established Vein Explant Model
Source: Viruses. 2024 Oct 12;16(10):1602. doi: 10.3390/v16101602 (PMC11512260; doi:10.3390/v16101602)
Supplement: Supplementary file 1 [file viruses-16-01602-s001.zip]

Archive with 1 entries (1 files):
- viruses-3240856-supplementary.pdf
